# Supplementary material for: Circulating Levels of Cathelicidin Antimicrobial Peptide (CAMP) Are Affected by Oral Lipid Ingestion
Source: Nutrients. 2023 Jul 3;15(13):3021. doi: 10.3390/nu15133021 (PMC10347133; doi:10.3390/nu15133021)
Supplement: Supplementary file 1 [file nutrients-15-03021-s001.zip]

Archive with 1 entries (1 files):
- nutrients-2445130-supplementary.pdf
